# Supplementary material for: A single-cell atlas reveals the heterogeneity of meningeal immunity in a mouse model of Methyl CpG binding protein 2 deficiency
Source: Front Immunol. 2023 Jan 10;13:1056447. doi: 10.3389/fimmu.2022.1056447 (PMC9871622; doi:10.3389/fimmu.2022.1056447)
Supplement: Supplementary file 3 [file DataSheet_1.xlsx]

## Sheet: Supplementary table 1 Mecp2null
gene	pvalue	log2FoldChange	pct.1	pct.2	padj	FoldChange	up_down	ensemble_id
Ighg2c	0	2.72497	0.26	0.004	0	6.61144	Up	ENSMUSG00000076612
Igha	0	2.46105	0.318	0.02	0	5.50617	Up	ENSMUSG00000095079
Ighg2b	0	2.30579	0.268	0.014	0	4.94438	Up	ENSMUSG00000076613
Igkc	0	2.16057	0.772	0.398	0	4.47091	Up	ENSMUSG00000076609
Jchain	0	2.07004	0.182	0.013	0	4.19899	Up	ENSMUSG00000067149
Iglc2	5.56e-202	1.37762	0.259	0.123	1.79e-197	2.5984	Up	ENSMUSG00000076937
Iglc1	1.73e-178	1.32471	0.266	0.137	5.58e-174	2.50483	Up	ENSMUSG00000105906
Ccl8	1.17e-57	1.25488	0.244	0.173	3.77e-53	2.38647	Up	ENSMUSG00000009185
Hist1h1e	0	1.09386	0.518	0.254	0	2.13444	Up	ENSMUSG00000051627
Tagln	0.00354587	0.975151	0.062	0.054	1	1.96585	Up	ENSMUSG00000032085
Fos	1.59e-97	0.942897	0.754	0.733	5.12e-93	1.92238	Up	ENSMUSG00000021250
Dusp2	2.87e-60	0.917397	0.519	0.454	9.27e-56	1.8887	Up	ENSMUSG00000027368
Txnip	0	0.911015	0.758	0.547	0	1.88037	Up	ENSMUSG00000038393
Iglc3	9.01e-180	0.873014	0.283	0.152	2.91e-175	1.83149	Up	ENSMUSG00000105547
Klf2	2.33e-198	0.761193	0.689	0.549	7.53e-194	1.69489	Up	ENSMUSG00000055148
Igfbp7	2.86e-12	0.736563	0.098	0.076	9.24e-08	1.6662	Up	ENSMUSG00000036256
Ly6d	1.82e-87	0.735094	0.37	0.272	5.88e-83	1.66451	Up	ENSMUSG00000034634
Gm26917	1.47e-05	0.708849	0.48	0.424	0.473041	1.6345	Up	ENSMUSG00000097971
Ms4a1	7.32e-109	0.703738	0.261	0.159	2.36e-104	1.62872	Up	ENSMUSG00000024673
Hist1h1c	3.55e-300	0.67741	0.511	0.304	1.14e-295	1.59927	Up	ENSMUSG00000036181
Mpz	1.08e-13	0.652387	0.017	0.031	3.5e-09	1.57177	Up	ENSMUSG00000056569
Cebpb	1.32e-67	0.644757	0.693	0.672	4.26e-63	1.56348	Up	ENSMUSG00000056501
Pfn1	0	0.630256	0.951	0.874	0	1.54784	Up	ENSMUSG00000018293
Spib	7.43e-133	0.607731	0.334	0.213	2.4e-128	1.52386	Up	ENSMUSG00000008193
Mzb1	1.63e-135	0.59904	0.283	0.162	5.28e-131	1.51471	Up	ENSMUSG00000024353
Btg2	1.66e-224	0.584984	0.887	0.835	5.36e-220	1.50002	Up	ENSMUSG00000020423
Rab7b	2.85e-101	-0.585204	0.238	0.322	9.19e-97	0.666555	Down	ENSMUSG00000052688
Eif4e	9.19e-70	-0.58944	0.407	0.444	2.97e-65	0.664601	Down	ENSMUSG00000028156
Tpsb2	5.68e-105	-0.608497	0.085	0.167	1.83e-100	0.65588	Down	ENSMUSG00000033825
Tnip3	3.47e-111	-0.617992	0.095	0.183	1.12e-106	0.651577	Down	ENSMUSG00000044162
Bach1	1.83e-140	-0.621278	0.443	0.516	5.92e-136	0.650095	Down	ENSMUSG00000025612
Map2k3	5.05e-246	-0.621651	0.349	0.476	1.63e-241	0.649927	Down	ENSMUSG00000018932
Txnrd1	3.15e-206	-0.62957	0.37	0.481	1.02e-201	0.646369	Down	ENSMUSG00000020250
Tpsab1	5.95e-77	-0.632759	0.018	0.061	1.92e-72	0.644942	Down	ENSMUSG00000024173
S100a9	0	-0.639705	0.771	0.901	0	0.641844	Down	ENSMUSG00000056071
Nr4a3	8.65e-184	-0.652086	0.216	0.348	2.79e-179	0.63636	Down	ENSMUSG00000028341
Nlrp3	9.08e-198	-0.664267	0.281	0.41	2.93e-193	0.631009	Down	ENSMUSG00000032691
Cdkn1a	1.3e-275	-0.665102	0.454	0.617	4.19e-271	0.630644	Down	ENSMUSG00000023067
Tiparp	2.57e-225	-0.67345	0.507	0.604	8.29e-221	0.627005	Down	ENSMUSG00000034640
Ttr	6.04e-257	-0.712516	0.36	0.511	1.95e-252	0.610255	Down	ENSMUSG00000061808
Ifrd1	5.93e-258	-0.732055	0.67	0.738	1.92e-253	0.602046	Down	ENSMUSG00000001627
Hdc	9.75e-73	-0.736473	0.156	0.232	3.15e-68	0.600205	Down	ENSMUSG00000027360
Retnlg	1.31e-226	-0.745934	0.198	0.362	4.21e-222	0.596282	Down	ENSMUSG00000022651
Tnf	5.51e-273	-0.762832	0.23	0.395	1.78e-268	0.589338	Down	ENSMUSG00000024401
Gm42418	0	-0.779724	0.999	1	0	0.582478	Down	ENSMUSG00000098178
Ngp	0	-0.805765	0.304	0.511	0	0.572059	Down	ENSMUSG00000032484
Nfkb1	0	-0.808388	0.585	0.681	0	0.571019	Down	ENSMUSG00000028163
Camp	0	-0.831576	0.312	0.504	0	0.561915	Down	ENSMUSG00000038357
Hbegf	4.89e-253	-0.851965	0.085	0.22	1.58e-248	0.55403	Down	ENSMUSG00000024486
Gadd45b	0	-0.869744	0.539	0.689	0	0.547244	Down	ENSMUSG00000015312
Rcan1	1.47e-176	-0.884193	0.141	0.259	4.73e-172	0.54179	Down	ENSMUSG00000022951
Uba52	0	-0.892141	0.893	0.944	0	0.538814	Down	ENSMUSG00000090137
S100a8	0	-0.905095	0.662	0.858	0	0.533997	Down	ENSMUSG00000056054
Kdm6b	0	-0.922403	0.696	0.775	0	0.527629	Down	ENSMUSG00000018476
Lars2	0	-0.922552	0.92	0.976	0	0.527575	Down	ENSMUSG00000035202
Plek	0	-1.04209	0.563	0.675	0	0.485623	Down	ENSMUSG00000020120
Cxcl2	0	-1.7703	0.368	0.68	0	0.293148	Down	ENSMUSG00000058427
